# Supplementary material for: Population Genetic Structure of Listeria monocytogenes Strains Isolated From the Pig and Pork Production Chain in France
Source: Front Microbiol. 2018 Apr 6;9:684. doi: 10.3389/fmicb.2018.00684 (PMC5897532; doi:10.3389/fmicb.2018.00684)
Supplement: Supplementary file 1 [file Table_1.XLSX]

## Sheet: Table S1_
Table S1: Distribution of study strains according to their region of isolation and their food production compartment or sector. The panel on the right shows a map of the defined regions.
			NW	SW	NC	NE	SE	Overseas	Without regional assignement	Total
Pig farming			85	0	0	0	0	0	0	85
Pork sector	Food processing environments		20	8	35	11	6	0	4	84
	Finished food products		112	89	105	55	86	19	52	518
		Unprocessed meat1	56	54	52	25	36	7	18	248
		Meat products2	56	35	53	30	50	12	34	270
Meat products sector (excluding pork meat)			81	12	67	27	38	15	44	284
Dairy products sector			30	11	18	89	46	2	91	287
Fish and fishery products sector			38	8	104	10	21	3	53	237
Combined food products sector			82	8	59	17	7	10	22	205
Fruit, vegetables, cereals and herbs sector			23	5	13	11	4	1	10	67
Without assignment to a specific food sector			5	2	2	2	6	4	5	26
Total			476	143	403	222	214	54	281	1793
1 : Unprocessed meat, including fresh meat, minced meat and meat preparations
2 : Meat products, including non-heat-treated and heat-treated products
